# Supplementary material for: The hierarchy of root branching order determines bacterial composition, microbial carrying capacity and microbial filtering
Source: Commun Biol. 2021 Apr 19;4:483. doi: 10.1038/s42003-021-01988-4 (PMC8055976; doi:10.1038/s42003-021-01988-4)
Supplement: Supplementary file 3 — Supplementary Data 1 [file 42003_2021_1988_MOESM3_ESM.xlsx]

## Sheet: FlowCytometry
SampleName	species	order	Species_order	105 cells g-1 dry root	cells g-1 dry root
JuniR12B1	Juni	R12	Juni_R12	241.071	2.41071e+07
JuniR12B3	Juni	R12	Juni_R12	761.905	7.61905e+07
JuniR12B4	Juni	R12	Juni_R12	395.392	3.95392e+07
JuniR12B5	Juni	R12	Juni_R12	400.697	4.00697e+07
JuniR12B6	Juni	R12	Juni_R12	393.853	3.93853e+07
JuniR3B1	Juni	R3	Juni_R3	227.984	2.27984e+07
JuniR3B3	Juni	R3	Juni_R3	216.623	2.16623e+07
JuniR3B4	Juni	R3	Juni_R3	138.101	1.38101e+07
JuniR3B5	Juni	R3	Juni_R3	84.2754	8.42754e+06
JuniR3B6	Juni	R3	Juni_R3	286.808	2.86808e+07
JuniR45B1	Juni	R45	Juni_R45	102.095	1.02095e+07
JuniR45B3	Juni	R45	Juni_R45	294.954	2.94954e+07
JuniR45B4	Juni	R45	Juni_R45	139.814	1.39814e+07
JuniR45B5	Juni	R45	Juni_R45	117.882	1.17882e+07
JuniR45B6	Juni	R45	Juni_R45	142.709	1.42709e+07
LituR12B1	Litu	R12	Litu_R12	163.671	1.63671e+07
LituR12B3	Litu	R12	Litu_R12	58.5198	5.85198e+06
LituR12B4	Litu	R12	Litu_R12	13.6756	1.36756e+06
LituR12B5	Litu	R12	Litu_R12	4.53968	453968
LituR12B6	Litu	R12	Litu_R12	2.52989	252989
LituR3B1	Litu	R3	Litu_R3	236.117	2.36117e+07
LituR3B3	Litu	R3	Litu_R3	26.908	2.6908e+06
LituR3B4	Litu	R3	Litu_R3	3.06731	306731
LituR3B5	Litu	R3	Litu_R3	117.245	1.17245e+07
LituR3B6	Litu	R3	Litu_R3	5.01931	501931
LituR45B1	Litu	R45	Litu_R45	277.409	2.77409e+07
LituR45B3	Litu	R45	Litu_R45	12.3934	1.23934e+06
LituR45B4	Litu	R45	Litu_R45	112.228	1.12228e+07
LituR45B5	Litu	R45	Litu_R45	49.9728	4.99728e+06
LituR45B6	Litu	R45	Litu_R45	19.533	1.9533e+06
PistR12B1	Pist	R12	Pist_R12	100.06	1.0006e+07
PistR12B3	Pist	R12	Pist_R12	371.585	3.71585e+07
PistR12B4	Pist	R12	Pist_R12	12.7987	1.27987e+06
PistR12B5	Pist	R12	Pist_R12	393.716	3.93716e+07
PistR12B6	Pist	R12	Pist_R12	345.196	3.45196e+07
PistR3B1	Pist	R3	Pist_R3	17.1367	1.71367e+06
PistR3B3	Pist	R3	Pist_R3	9.41558	941558
PistR3B4	Pist	R3	Pist_R3	2.42261	242261
PistR3B5	Pist	R3	Pist_R3	60.1164	6.01164e+06
PistR3B6	Pist	R3	Pist_R3	16.698	1.6698e+06
PistR45B1	Pist	R45	Pist_R45	5.94185	594185
PistR45B3	Pist	R45	Pist_R45	10.0615	1.00615e+06
PistR45B4	Pist	R45	Pist_R45	0.584347	58434.7
PistR45B5	Pist	R45	Pist_R45	3.18725	318725
PistR45B6	Pist	R45	Pist_R45	1.804	180400
